# Supplementary material for: Oxygen-Containing Quaternary Phosphonium Salts (oxy-QPSs): Synthesis, Properties, and Cellulose Dissolution
Source: Polymers (Basel). 2023 Oct 16;15(20):4097. doi: 10.3390/polym15204097 (PMC10611013; doi:10.3390/polym15204097)
Supplement: Supplementary file 1 [file polymers-15-04097-s001.zip]

Archive with 1 entries (1 files):
- polymers-2607940-supplementary.pdf
